# Supplementary material for: The Dual-Pseudotyped Lentiviral Vector with VSV-G and Sendai Virus HN Enhances Infection Efficiency through the Synergistic Effect of the Envelope Proteins
Source: Viruses. 2024 May 23;16(6):827. doi: 10.3390/v16060827 (PMC11209056; doi:10.3390/v16060827)
Supplement: Supplementary file 1 [file viruses-16-00827-s001.zip]

Archive with 2 entries (2 files):
- Supplemental Figures S1-S8.pdf
- Supplemental Tables S1-S5.pdf
